# Supplementary material for: Farmers’ Risk Perception on Climate Change: Transhumance vs. Semi-Intensive Sheep Production Systems in Türkiye
Source: Animals (Basel). 2022 Aug 6;12(15):1992. doi: 10.3390/ani12151992 (PMC9367526; doi:10.3390/ani12151992)
Supplement: Supplementary file 1 [file animals-12-01992-s001.zip]

Archive with 1 entries (1 files):
- animals-1787616-supplementary.pdf
